# Supplementary material for: Rediscovery of Nuvol umbrosus Navás (Neuroptera, Chrysopidae, Leucochrysini): a redescription and discussion
Source: Zookeys. 2015 Sep 1;(519):141–53. doi: 10.3897/zookeys.519.5996 (PMC4591607; doi:10.3897/zookeys.519.5996)
Supplement: XML Treatment for Nuvol [file zookeys.519.5996-treatment1.xml]

<!DOCTYPE tp:taxon-treatment
  PUBLIC "-//TaxonX//DTD Taxonomic Treatment Publishing DTD v0 20100105//EN" "tax-treatment-NSO.dtd">
<tp:taxon-treatment xmlns:tp="http://www.plazi.org/taxpub"><tp:treatment-meta><kwd-group><label>Taxon classification</label><kwd><named-content content-type="kingdom">Animalia</named-content></kwd><kwd><named-content content-type="order">Neuroptera</named-content></kwd><kwd><named-content content-type="family">Chrysopidae</named-content></kwd></kwd-group><mixed-citation publication-type="journal"><person-group><name><surname>Tauber</surname><given-names>Catherine A.</given-names></name><name><surname>Sosa</surname><given-names>Francisco</given-names></name></person-group><article-title>Rediscovery of <italic><tp:taxon-name><tp:taxon-name-part taxon-name-part-type="genus">Nuvol</tp:taxon-name-part> <tp:taxon-name-part taxon-name-part-type="species">umbrosus</tp:taxon-name-part></tp:taxon-name></italic> Navás (<tp:taxon-name><tp:taxon-name-part taxon-name-part-type="order">Neuroptera</tp:taxon-name-part></tp:taxon-name>, <tp:taxon-name><tp:taxon-name-part taxon-name-part-type="family">Chrysopidae</tp:taxon-name-part></tp:taxon-name>, <tp:taxon-name><tp:taxon-name-part taxon-name-part-type="tribe">Leucochrysini</tp:taxon-name-part></tp:taxon-name>): a redescription and discussion</article-title><source>Zookeys</source><day>1</day><month>9</month><year>2015</year><volume>2015</volume><issue>519</issue><fpage>141</fpage><lpage>153</lpage><pub-id pub-id-type="doi">10.3897/zookeys.519.5996</pub-id></mixed-citation></tp:treatment-meta><tp:nomenclature><label>Genus</label><tp:taxon-name>
                            <tp:taxon-name-part taxon-name-part-type="genus">Nuvol</tp:taxon-name-part>
                        </tp:taxon-name><tp:taxon-authority>Navás, 1916</tp:taxon-authority></tp:nomenclature><tp:treatment-sec sec-type="Monotypic genus"><title>Monotypic genus.</title><p><bold>Type-species</bold>: <italic><tp:taxon-name><tp:taxon-name-part taxon-name-part-type="genus">Nuvol</tp:taxon-name-part> <tp:taxon-name-part taxon-name-part-type="species">umbrosus</tp:taxon-name-part></tp:taxon-name></italic> Navás, 1916.</p></tp:treatment-sec><tp:treatment-sec sec-type="Known geographic distribution"><title>Known geographic distribution.</title><p>Brazil: States of <abbrev xmlns:xlink="http://www.w3.org/1999/xlink" xlink:type="simple"><def><p>Rio de Janeiro </p></def>(RJ)</abbrev>, <abbrev xmlns:xlink="http://www.w3.org/1999/xlink" xlink:type="simple"><def><p>São Paulo </p></def>(SP)</abbrev>, <abbrev xmlns:xlink="http://www.w3.org/1999/xlink" xlink:type="simple"><def><p>Amazonas </p></def>(AM)</abbrev>, <abbrev xmlns:xlink="http://www.w3.org/1999/xlink" xlink:type="simple"><def><p>Rondônia </p></def>(RO)</abbrev>, as follows. <bold><abbrev xmlns:xlink="http://www.w3.org/1999/xlink" xlink:title="Rio de Janeiro" xlink:type="simple">RJ</abbrev></bold>: type specimen reported in original description, Rio de Janeiro, II-1912 (Navás collection, specimen missing); subsequent specimen reported from Prov. Rio de Jan., 20.X.1906, Coll. V. Bönninghausen. M. H., (<xref ref-type="bibr" rid="B5">Navás 1929a</xref>, <xref ref-type="bibr" rid="B6">b</xref>; Hamburg Museum, probably destroyed during WWII); <bold><abbrev xmlns:xlink="http://www.w3.org/1999/xlink" xlink:title="São Paulo" xlink:type="simple">SP</abbrev></bold>: Alto da Serra, ii-II (or XII)-28, R. Spitz leg (examined by Adams’ at the <abbrev xmlns:xlink="http://www.w3.org/1999/xlink" content-type="institution" xlink:title="Museum of Zoology, São Paulo, Brazil" xlink:type="simple">MZUSP</abbrev>, without abdomen, specimen apparently missing); <bold><abbrev xmlns:xlink="http://www.w3.org/1999/xlink" xlink:title="Amazonas" xlink:type="simple">AM</abbrev></bold>: Novo Aripuanã <named-content xmlns:xlink="http://www.w3.org/1999/xlink" content-type="dwc:verbatimCoordinates" xlink:type="simple">05°15'53"S / 60°07'08"W</named-content>. Armadilha Malaise em igarapé; Floresta úmida, ix.2004, Henriques Silva &amp; Pena Leg; <bold><abbrev xmlns:xlink="http://www.w3.org/1999/xlink" xlink:title="Rondônia" xlink:type="simple">RO</abbrev></bold>: 62 km SE Ariquemes, 7–18 Nov 1995, W. J. Hanson (USU)].</p></tp:treatment-sec><ref-list><ref id="B5"><mixed-citation xmlns:xlink="http://www.w3.org/1999/xlink" xlink:type="simple"><person-group><name name-style="western"><surname>Navás</surname><given-names>L</given-names></name></person-group> (<year>1929a</year>) <article-title>Insectos del Brasil. 3.a serie [IIIa].</article-title> <source>Revista do Museu Paulista</source> <volume>16</volume>: <fpage>857</fpage>–<lpage>864</lpage>. </mixed-citation></ref><ref id="B6"><mixed-citation xmlns:xlink="http://www.w3.org/1999/xlink" xlink:type="simple"><person-group><name name-style="western"><surname>Navás</surname><given-names>L</given-names></name></person-group> (<year>1929b</year>) <article-title>Insectos Neurópteros del Museo de Hamburgo.</article-title> <source>Memorias de la [Real] Sociedad Española de Historia Natural</source> <volume>15</volume>: <fpage>315</fpage>–<lpage>322</lpage>. </mixed-citation></ref></ref-list></tp:taxon-treatment>
