# Supplementary material for: Rediscovery of Nuvol umbrosus Navás (Neuroptera, Chrysopidae, Leucochrysini): a redescription and discussion
Source: Zookeys. 2015 Sep 1;(519):141–53. doi: 10.3897/zookeys.519.5996 (PMC4591607; doi:10.3897/zookeys.519.5996)
Supplement: XML Treatment for Nuvol umbrosus [file zookeys.519.5996-treatment2.xml]

<!DOCTYPE tp:taxon-treatment
  PUBLIC "-//TaxonX//DTD Taxonomic Treatment Publishing DTD v0 20100105//EN" "tax-treatment-NSO.dtd">
<tp:taxon-treatment xmlns:tp="http://www.plazi.org/taxpub"><tp:treatment-meta><kwd-group><label>Taxon classification</label><kwd><named-content content-type="kingdom">Animalia</named-content></kwd><kwd><named-content content-type="order">Neuroptera</named-content></kwd><kwd><named-content content-type="family">Chrysopidae</named-content></kwd></kwd-group><mixed-citation publication-type="journal"><person-group><name><surname>Tauber</surname><given-names>Catherine A.</given-names></name><name><surname>Sosa</surname><given-names>Francisco</given-names></name></person-group><article-title>Rediscovery of <italic><tp:taxon-name><tp:taxon-name-part taxon-name-part-type="genus">Nuvol</tp:taxon-name-part> <tp:taxon-name-part taxon-name-part-type="species">umbrosus</tp:taxon-name-part></tp:taxon-name></italic> Navás (<tp:taxon-name><tp:taxon-name-part taxon-name-part-type="order">Neuroptera</tp:taxon-name-part></tp:taxon-name>, <tp:taxon-name><tp:taxon-name-part taxon-name-part-type="family">Chrysopidae</tp:taxon-name-part></tp:taxon-name>, <tp:taxon-name><tp:taxon-name-part taxon-name-part-type="tribe">Leucochrysini</tp:taxon-name-part></tp:taxon-name>): a redescription and discussion</article-title><source>Zookeys</source><day>1</day><month>9</month><year>2015</year><volume>2015</volume><issue>519</issue><fpage>141</fpage><lpage>153</lpage><pub-id pub-id-type="doi">10.3897/zookeys.519.5996</pub-id></mixed-citation></tp:treatment-meta><tp:nomenclature><tp:taxon-name>
                            <tp:taxon-name-part taxon-name-part-type="genus">Nuvol</tp:taxon-name-part>
                            <tp:taxon-name-part taxon-name-part-type="species">umbrosus</tp:taxon-name-part>
                        </tp:taxon-name><tp:taxon-authority>Navás [1916.??.??]</tp:taxon-authority><tp:nomenclature-citation-list><tp:nomenclature-citation><tp:taxon-name>
                            <tp:taxon-name-part taxon-name-part-type="genus">Nuvol</tp:taxon-name-part>
                            <tp:taxon-name-part taxon-name-part-type="species">umbrosus</tp:taxon-name-part>
                        </tp:taxon-name><comment>Brotéria (Zoológica) 14: 14–35 (description). <xref ref-type="bibr" rid="B5">Navás 1929a</xref>: 860 (as <tp:taxon-name>“<tp:taxon-name-part taxon-name-part-type="genus">Newol</tp:taxon-name-part>” <tp:taxon-name-part taxon-name-part-type="species">umbrosus</tp:taxon-name-part></tp:taxon-name>, locality record); <xref ref-type="bibr" rid="B6">Navás 1929b</xref>: 319 (locality record); <xref ref-type="bibr" rid="B8">Penny 1977</xref>: 28 (species list); <xref ref-type="bibr" rid="B1">Brooks and Barnard 1990</xref>: 251 (taxonomy); <xref ref-type="bibr" rid="B7">Oswald 2013</xref> (catalog listing).</comment></tp:nomenclature-citation></tp:nomenclature-citation-list></tp:nomenclature><tp:treatment-sec sec-type="Type"><title>Type.</title><p>The original description states that the type specimen was collected in “Rio de Janeiro, Febrero de 1912” and that it was retained in the Navás collection. The specimen is not reported to be in the Navás collection now (Monserrat 1995).</p><p>At some time, a neotype should be designated for this species. However, we are not doing so with either of the two extant specimens because: (1) They are both from the Amazonian region of Brazil, far removed from the type locality – the Atlantic Forest region of Rio de Janeiro. (2) Our specimens are both females; the sexes of the previously described species are unknown. (3) Our specimens both differ significantly from Navás’ illustration and description in aspects of the fore and hind wing venation (discussed below). Thus, until male and female specimens from near the type locality are available for comparison, we consider it prudent to withhold from designating a neotype.</p><!--PageBreak--></tp:treatment-sec><tp:treatment-sec sec-type="Description"><title>Description.</title><p><bold>General</bold> (Fig. <xref ref-type="fig" rid="F1">1</xref>): Body slender, yellowish or greenish brown, with elongate, slender antennae typical of leucochrysines, wings hyaline, marked with conspicuous brown to golden bands. <bold>Head</bold> (Figs <xref ref-type="fig" rid="F1">1</xref>, <xref ref-type="fig" rid="F2">2a, b</xref>, <xref ref-type="fig" rid="F3">3</xref>): Vertex yellowish green, with light reddish markings laterally, along eyes; surface slightly rough, somewhat raised posteriorly. Frons, clypeus white with lateral margins dark red; gena dark red. Labial palpus, maxillary palpus cream colored, without marks. Antenna cream colored, without markings. Scape elongate, relatively large, close mesally; flagellar segments (beyond basal section of flagellum) elongate, each with four swirls of robust, acute setae (Fig. <xref ref-type="fig" rid="F1">1b</xref>). Measurements: head width (dorsal) 1.7 mm, ratio of head width to eye width 2.0; distance between eyes (frontal) 0.78 mm; distance between tentorial pits 0.57 mm; length midantenna to midway between tentorial pits 0.53 mm; antenna length 31-35 mm; scape length 0.48 mm, width, 0.38 mm; basal two flagellomeres 0.1 mm long, 0.1 mm wide; flagellomeres at 1/3 distance to antennal tip 0.21 mm long, 0.07 mm wide. <bold>Thorax</bold> (Fig. <xref ref-type="fig" rid="F3">3c, d</xref>): Prothorax slightly wider than long (length 0.92 mm, width 1.27 mm), yellowish green mesally, with broad, red to brown longitudinal bands laterally, with elongate, golden setae laterally. Mesothorax, metathorax mostly yellowish green mesally, brown laterally, with fine golden setae dorsolaterally. Legs pale, without markings, with numerous light brown to amber setae; tarsal claws with broad, dilated base, deep narrow cleft (Fig. <xref ref-type="fig" rid="F1">1c</xref>).</p><fig id="F1" position="float" orientation="portrait"><label>Figure 1.</label><caption><p><italic><tp:taxon-name><tp:taxon-name-part taxon-name-part-type="genus">Nuvol</tp:taxon-name-part> <tp:taxon-name-part taxon-name-part-type="species">umbrosus</tp:taxon-name-part></tp:taxon-name></italic> Navás adult: <bold>a</bold> habitus, lateral <bold>b</bold> antennomeres ~ 1/3 distance from base of antenna <bold>c</bold> mesotarsal claw (Brazil, Rondônia, CAT).</p></caption><graphic xmlns:xlink="http://www.w3.org/1999/xlink" xlink:href="zookeys-519-141-g001.jpg" position="float" orientation="portrait" xlink:type="simple" id="oo_55460.jpg"/></fig><fig id="F2" position="float" orientation="portrait"><label>Figure 2.</label><caption><p><italic><tp:taxon-name><tp:taxon-name-part taxon-name-part-type="genus">Nuvol</tp:taxon-name-part> <tp:taxon-name-part taxon-name-part-type="species">umbrosus</tp:taxon-name-part></tp:taxon-name></italic> Navás adult: <bold>a</bold> habitus, lateral <bold>b</bold> head, frontolateral <bold>c</bold> head, thorax, dorsal (Brazil, Amazonas, FS).</p></caption><graphic xmlns:xlink="http://www.w3.org/1999/xlink" xlink:href="zookeys-519-141-g002.jpg" position="float" orientation="portrait" xlink:type="simple" id="oo_55461.jpg"/></fig><fig id="F3" position="float" orientation="portrait"><label>Figure 3.</label><caption><p><italic><tp:taxon-name><tp:taxon-name-part taxon-name-part-type="genus">Nuvol</tp:taxon-name-part> <tp:taxon-name-part taxon-name-part-type="species">umbrosus</tp:taxon-name-part></tp:taxon-name></italic> Navás adult: <bold>a</bold> head, frontal <bold>b</bold> head, prothorax, lateral <bold>c</bold> head, thorax, dorsal <bold>d</bold> head, prothorax, dorsal (Brazil, Rondônia, color faded, CAT).</p></caption><graphic xmlns:xlink="http://www.w3.org/1999/xlink" xlink:href="zookeys-519-141-g003.jpg" position="float" orientation="portrait" xlink:type="simple" id="oo_55462.jpg"/></fig><p><bold>Wings</bold> (Fig. <xref ref-type="fig" rid="F4">4</xref>): Forewing 14.8–15.8 mm long, 5.1–5.5 mm wide (at widest point); ratio of length: maximum width = 2.9:1. Costal area relatively narrow; tallest costal cell (#6–8) 0.8 mm tall, 1.4–1.8 times width, height 0.17–0.15 times width of wing (midwing). First intramedian cell ovate, height (along median arculus) 0.33 mm, width 2.5–2.6 times height, 0.65–0.66 times width of third median cell. First radial crossvein distal to origin of <abbrev xmlns:xlink="http://www.w3.org/1999/xlink" xlink:type="simple"><def><p>radial sector </p></def>(Rs)</abbrev>; radial area (between radius and <abbrev xmlns:xlink="http://www.w3.org/1999/xlink" xlink:title="radial sector" xlink:type="simple">Rs</abbrev>) with single row of 15 closed cells; tallest cell (#6–8) 1.3–1.5 times taller than wide. Base of subcosta, upper media, lower media slightly crassate, other longitudinal veins robust; 4 b cells (= cells beneath <abbrev xmlns:xlink="http://www.w3.org/1999/xlink" xlink:title="radial sector" xlink:type="simple">Rs</abbrev>, not including an inner gradate vein). Seven to nine discrete inner gradates in irregular pattern, outer gradates apparently aligned with distal vein<!--PageBreak-->lets in smooth, curved line paralleling margin of wing from tip of <abbrev xmlns:xlink="http://www.w3.org/1999/xlink" xlink:type="simple"><def><p>pseudomedia </p></def>(Psm)</abbrev> to tip of <abbrev xmlns:xlink="http://www.w3.org/1999/xlink" xlink:title="radial sector" xlink:type="simple">Rs</abbrev>. Height of fourth gradate cell 2.9–3.9 times width. Six to seven b’ cells (cells beneath <abbrev xmlns:xlink="http://www.w3.org/1999/xlink" xlink:title="pseudomedia" xlink:type="simple">Psm</abbrev> after second intramedian cell). Four intracubital cells (three or four closed). Subcosta, radial sector forked apically; almost all other apical veins unforked. Membrane with four large, conspicuous yellow to brown marks; stigma with dark brown marks basally, distally. Veins mostly pale, except under markings. Hindwing 13.1–13.8 mm long, 4.1–4.3 mm wide. Six discrete inner gradates, outer gradates similar to those of forewing; 13–15 radial cells (counted from origin of radius, not false origin). Five large b cells (no small “t” cell); six b’ cells beyond second intramedian cell; two intracubital cells (one closed). Membrane with yellow to light brown marks, similar to those on forewing; stigma with single dark brown mark basally. Veins pale except near stigmal marking.</p><fig id="F4" position="float" orientation="portrait"><label>Figure 4.</label><caption><p><italic><tp:taxon-name><tp:taxon-name-part taxon-name-part-type="genus">Nuvol</tp:taxon-name-part> <tp:taxon-name-part taxon-name-part-type="species">umbrosus</tp:taxon-name-part></tp:taxon-name></italic> Navás wings: <bold>a, c, d, e, f</bold> Brazil, Rondônia, CAT <bold>b</bold> Brazil, Amazonas, FS. Note the unforked apical veinlets, markings, radius turning downward at tip, forewing with four intracubital cells. <bold>b1</bold> first upper Banksian cell <bold>b’1</bold> first lower Banksian cell <bold>icu2, icu4</bold> second and fourth intracubital cells <bold>im2</bold> second intramedian cell <bold>i.g.</bold> inner gradate series <bold>m3</bold> third median cell <bold>ma</bold> median arculus (base of first intramedian cell) <bold><abbrev xmlns:xlink="http://www.w3.org/1999/xlink" xlink:title="pseudomedia" xlink:type="simple">Psm</abbrev></bold> pseudomedia <bold>R</bold> radius <bold><abbrev xmlns:xlink="http://www.w3.org/1999/xlink" xlink:title="radial sector" xlink:type="simple">Rs</abbrev></bold> radial sector <bold>rf</bold> origin of radial sector <bold>rx1</bold> first radial crossvein <bold>Sc</bold> subcosta.</p></caption><graphic xmlns:xlink="http://www.w3.org/1999/xlink" xlink:href="zookeys-519-141-g004.jpg" position="float" orientation="portrait" xlink:type="simple" id="oo_55463.jpg"/></fig></tp:treatment-sec><tp:treatment-sec sec-type="Male"><title>Male.</title><p>Unknown.</p><!--PageBreak--></tp:treatment-sec><tp:treatment-sec sec-type="Female"><title>Female</title><p>(Figs <xref ref-type="fig" rid="F5">5</xref>–<xref ref-type="fig" rid="F7">7</xref>): Abdomen with spiracles simple (Fig. <xref ref-type="fig" rid="F5">5e</xref>); callus cerci round, brown to black, heavily sclerotized (<abbrev xmlns:xlink="http://www.w3.org/1999/xlink" content-type="institution" xlink:title="Instituto Nacional de Pesquisas da Amazônia" xlink:type="simple">INPA</abbrev> specimen), located dorsally on T9+ect, with 28–32 trichobothria stemming from irregularly spaced sockets (Fig. <xref ref-type="fig" rid="F5">5c, f</xref>); ninth tergite (T9) and ectoproct fused, but invaginated distally (Fig. <xref ref-type="fig" rid="F5">5a</xref>); T9+ect completely divided dorsally by deep groove (Fig. <xref ref-type="fig" rid="F5">5d</xref>). Praegenitale absent. Colleterial complex (Fig. <xref ref-type="fig" rid="F6">6b</xref>) with elongate, delicate gland, apparently with scattered particles; reservoir <!--PageBreak-->sperical, with colliculate, membranous surface, extending apically only into ectoproct; transverse sclerite delicate, membranous, with small, elongate teeth. Spermathecal complex (Fig. <xref ref-type="fig" rid="F6">6a</xref>) simple; spermatheca pillbox-shaped with small to moderate, V-shaped invagination; spermathecal duct elongate (~2.5–3× width of spermatheca), curvy, covered with fine, hair-like, glandular ducts throughout distal ~2/3 of duct, longest and most dense distally, becoming thinner to absent basally; velum small, connecting directly to bursal duct; bursal duct leathery, elongate, bent, extending posteriorly to bursa copulatrix; bursa membranous, with two narrow glands. Subgenitale (Fig. <xref ref-type="fig" rid="F7">7</xref>) large, leathery, almost as broad as tip of S7, composed of upper and lower sections <!--PageBreak-->extending distally from relatively deep fold at tip of S7, well beyond sternite; lower section triangular (ventral view), slightly concave, with paired distal lobes extending posteriorly as a knob (lateral view), lobes separated by small, mesal groove; upper section of subgenitale dense, especially laterally, slightly convex, folded above and connected basally to lower section.</p><fig id="F5" position="float" orientation="portrait"><label>Figure 5.</label><caption><p><italic><tp:taxon-name><tp:taxon-name-part taxon-name-part-type="genus">Nuvol</tp:taxon-name-part> <tp:taxon-name-part taxon-name-part-type="species">umbrosus</tp:taxon-name-part></tp:taxon-name></italic> Navás female abdomen. <bold>a, b</bold> terminal segments, lateral <bold>c</bold> callus cerci and trichobothria <bold>d</bold> ninth tergite and ectoproct, dorsal, divided by deep groove <bold>e</bold> seventh pleuron and sternite, showing spiracle and texture of integument <bold>f</bold> callus cerci [<bold>a, c, d, e</bold>: Brazil, Rondônia, CAT; <bold>b, f</bold>: Brazil, Amazonas, FS]. <bold>a</bold> anus <bold>c.c.</bold> callus cerci <bold>g.l.</bold> gonapophysis lateralis <bold>sg</bold> subgenitale <bold>sp</bold> spermatheca <bold>sp.d.</bold> spermathecal duct <bold>S7</bold> seventh sternite <bold>T7</bold> seventh tergite <bold>T9+e</bold> fused ninth tergite and ectoproct.</p></caption><graphic xmlns:xlink="http://www.w3.org/1999/xlink" xlink:href="zookeys-519-141-g005.jpg" position="float" orientation="portrait" xlink:type="simple" id="oo_55464.jpg"/></fig><fig id="F6" position="float" orientation="portrait"><label>Figure 6.</label><caption><p><italic><tp:taxon-name><tp:taxon-name-part taxon-name-part-type="genus">Nuvol</tp:taxon-name-part> <tp:taxon-name-part taxon-name-part-type="species">umbrosus</tp:taxon-name-part></tp:taxon-name></italic> Navás female genitalia. <bold>a</bold> spermathecal complex <bold>b</bold> colleterial complex [Brazil, Rondônia, CAT]. <bold>b.c.</bold> bursa copulatrix <bold>b.gl.</bold> bursal gland <bold>col.d.</bold> colleterial duct <bold>col.gl.</bold> colleterial gland <bold>col.res.</bold> colleterial reservoir <bold>inv</bold> invagination <bold>sp</bold> spermatheca <bold>sp.d.</bold> spermathecal duct <bold>vel</bold> velum.</p></caption><graphic xmlns:xlink="http://www.w3.org/1999/xlink" xlink:href="zookeys-519-141-g006.jpg" position="float" orientation="portrait" xlink:type="simple" id="oo_55465.jpg"/></fig><fig id="F7" position="float" orientation="portrait"><label>Figure 7.</label><caption><p><italic><tp:taxon-name><tp:taxon-name-part taxon-name-part-type="genus">Nuvol</tp:taxon-name-part> <tp:taxon-name-part taxon-name-part-type="species">umbrosus</tp:taxon-name-part></tp:taxon-name></italic> Navás female genitalia. <bold>a, b</bold> spermathecal complex and subgenitale, lateral <bold>c, d</bold> subgenitale, ventral [<bold>a, c</bold> Brazil, Amazonas, FS <bold>b, d</bold> Brazil, Rondônia, CAT]. <bold>l.l.</bold> lower layer of subgenitale <bold>sg</bold> subgenitale <bold>sp</bold> spermatheca <bold>sp.d.</bold> spermathecal duct <bold>S7</bold> seventh sternite <bold>u.l.</bold> upper layer of subgenitale.</p></caption><graphic xmlns:xlink="http://www.w3.org/1999/xlink" xlink:href="zookeys-519-141-g007.jpg" position="float" orientation="portrait" xlink:type="simple" id="oo_55466.jpg"/></fig><!--PageBreak--><!--PageBreak--></tp:treatment-sec><tp:treatment-sec sec-type="Larvae"><title>Larvae.</title><p>Unknown.</p></tp:treatment-sec><tp:treatment-sec sec-type="Biology"><title>Biology.</title><p>Unknown.</p></tp:treatment-sec><tp:treatment-sec sec-type="Variation"><title>Variation.</title><p>Other than differences in color, the two Amazonian specimens examined are very similar to each other, and we are confident that they are conspecific. The coloration of the specimen from Amazonas (<abbrev xmlns:xlink="http://www.w3.org/1999/xlink" content-type="institution" xlink:title="Instituto Nacional de Pesquisas da Amazônia" xlink:type="simple">INPA</abbrev>) appears deeper than the one from Rondônia (USU) that might be slightly teneral.</p></tp:treatment-sec><ref-list><ref id="B5"><mixed-citation xmlns:xlink="http://www.w3.org/1999/xlink" xlink:type="simple"><person-group><name name-style="western"><surname>Navás</surname><given-names>L</given-names></name></person-group> (<year>1929a</year>) <article-title>Insectos del Brasil. 3.a serie [IIIa].</article-title> <source>Revista do Museu Paulista</source> <volume>16</volume>: <fpage>857</fpage>–<lpage>864</lpage>. </mixed-citation></ref><ref id="B6"><mixed-citation xmlns:xlink="http://www.w3.org/1999/xlink" xlink:type="simple"><person-group><name name-style="western"><surname>Navás</surname><given-names>L</given-names></name></person-group> (<year>1929b</year>) <article-title>Insectos Neurópteros del Museo de Hamburgo.</article-title> <source>Memorias de la [Real] Sociedad Española de Historia Natural</source> <volume>15</volume>: <fpage>315</fpage>–<lpage>322</lpage>. </mixed-citation></ref><ref id="B8"><mixed-citation xmlns:xlink="http://www.w3.org/1999/xlink" xlink:type="simple"><person-group><name name-style="western"><surname>Penny</surname><given-names>ND</given-names></name></person-group> (<year>1977</year>) <article-title>Lista de <tp:taxon-name><tp:taxon-name-part taxon-name-part-type="order">Megaloptera</tp:taxon-name-part></tp:taxon-name>, <tp:taxon-name><tp:taxon-name-part taxon-name-part-type="order">Neuroptera</tp:taxon-name-part></tp:taxon-name> e <tp:taxon-name><tp:taxon-name-part taxon-name-part-type="order">Raphidioptera</tp:taxon-name-part></tp:taxon-name> do México, América Central, ilhas Caraíbas e América do Sul.</article-title> <source>Acta Amazonica</source> <volume>7</volume>(<issue>4</issue>) (<supplement>Suplemento</supplement>): <fpage>1</fpage>–<lpage>61</lpage>. </mixed-citation></ref><ref id="B1"><mixed-citation xmlns:xlink="http://www.w3.org/1999/xlink" xlink:type="simple"><person-group><name name-style="western"><surname>Brooks</surname><given-names>SJ</given-names></name><name name-style="western"><surname>Barnard</surname><given-names>PC</given-names></name></person-group> (<year>1990</year>) <article-title>The green lacewings of the world: a generic review (<tp:taxon-name><tp:taxon-name-part taxon-name-part-type="order">Neuroptera</tp:taxon-name-part></tp:taxon-name>: <tp:taxon-name><tp:taxon-name-part taxon-name-part-type="family">Chrysopidae</tp:taxon-name-part></tp:taxon-name>).</article-title> <source>Bulletin of the British Museum of Natural History, Entomology</source> <volume>59</volume>: <fpage>117</fpage>–<lpage>286</lpage>. </mixed-citation></ref><ref id="B7"><mixed-citation xmlns:xlink="http://www.w3.org/1999/xlink" xlink:type="simple"><person-group><name name-style="western"><surname>Oswald</surname><given-names>JD</given-names></name></person-group> (<year>2013</year>) <source><tp:taxon-name><tp:taxon-name-part taxon-name-part-type="superorder">Neuropterida</tp:taxon-name-part></tp:taxon-name> Species of the World</source>. <comment>Version 3.0</comment>. <ext-link ext-link-type="uri" xlink:href="http://lacewing.tamu.edu/species-catalogue/" xlink:type="simple">http://lacewing.tamu.edu/species-catalogue/</ext-link> [<date-in-citation content-type="access-date">Last access: 13 March 2015</date-in-citation>] </mixed-citation></ref></ref-list></tp:taxon-treatment>
